# Supplementary material for: Hypertriglyceridemia Is Associated with More Severe Histological Glomerulosclerosis in IgA Nephropathy
Source: J Clin Med. 2021 Sep 18;10(18):4236. doi: 10.3390/jcm10184236 (PMC8493798; doi:10.3390/jcm10184236)
Supplement: Supplementary file 1 [file jcm-10-04236-s001.zip]

Archive with 1 entries (1 files):
- jcm-1326083-supplementary.pdf
